# Supplementary material for: “Walking a Day in My Shoes”: A Clinical Shadowing Program to Enhance Medical Students’ Understanding of Chronic Disease Management Beyond Clinical Settings
Source: Clin Pract. 2025 May 13;15(5):94. doi: 10.3390/clinpract15050094 (PMC12109920; doi:10.3390/clinpract15050094)
Supplement: Supplementary file 1 [file clinpract-15-00094-s001.zip]

Archive with 1 entries (1 files):
- clinpract-3566899-supplementary.pdf
